# Supplementary material for: A Simple Method for Discovering Druggable, Specific Glycosaminoglycan-Protein Systems. Elucidation of Key Principles from Heparin/Heparan Sulfate-Binding Proteins
Source: PLoS One. 2015 Oct 21;10(10):e0141127. doi: 10.1371/journal.pone.0141127 (PMC4619353; doi:10.1371/journal.pone.0141127)
Supplement: S3 File — (PY) [file pone.0141127.s007.py]

def IdentifyIncompleteResidues(allAtomDetails):
	mol = Molecule()
	allAtoms = []
	for details in allAtomDetails:
		iAtom = Atom()
		iAtom.set_attributes(details)
		allAtoms.append(iAtom)
	mol.SetAtoms(allAtoms)
	mol.IdentifyResidues()
	mol.IdentifyMissingAtomsInResidues()
	return mol

def GetAtomsFromAtomDetails(allAtomDetails):
	allAtoms = []
	for detail in allAtomDetails:
		tempAtom = GetAtom(detail)
		allAtoms.append(tempAtom)
	return allAtoms

def GetAtom(detail):
	# STRUCTURE OF DETAIL IS DEFINED AS, [header,atomnum,atomname,altloc,resname,chain,resnum,icode,x,y,z,occupancy,bfactor,element,charge]
	newAtom = Atom()
	newAtom.set_attributes(detail)
	return newAtom

def ReadPDB(fpath):
	allAtomDetails = []
	ifs = open(fpath,'r')
	lines = ifs.readlines()
	for line in lines:
		#print 'line length',len(line.strip())
		if len(line.strip()) == 0:
			# this is an empty line at the end of the PDB file, so ignore
			continue
		if line[:6] != 'ATOM  ' and line[:6] != 'HETATM':
			#print 'WARNING!!! This function will only take ATOM or HETATM input. Ignoring following line:',line
			continue
		header = line[0:6]
		atomnum = line[6:11]
		atomname = line[12:16]
		altloc = line[16]
		resname =  line[17:20]
		chain = line[22]
		resnum = line[22:26]
		icode = line[27]
		x = line[30:38]
		y = line[38:46]
		z = line[46:54]
		occupancy = line[54:60]
		bfactor = line[60:66]
		element = line[76:78]
		charge = line[78:80]
		allAtomDetails.append([header,atomnum,atomname,altloc,resname,chain,resnum,icode,x,y,z,occupancy,bfactor,element,charge])
		#print [header,atomnum,atomname,altloc,resname,chain,resnum,icode,x,y,z,occupancy,bfactor,element,charge]
	print 'total number of atom details obtained is:',len(allAtomDetails)
	return allAtomDetails

def GetProteinMolecule(allAtoms):
	mol = Molecule()
	mol.SetAtoms(allAtoms)
	mol.IdentifyResidues()
	mol.ExtractSequenceForMolecule()
	return mol

class Atom:
	def __init__(self):
		self.header = ''
		self.atomnum = ''
		self.atomname = ''
		self.altloc = ''
		self.resname = ''
		self.chain = ''
		self.resnum = ''
		self.icode = ''
		self.x = ''
		self.y = ''
		self.z = ''
		self.occupancy = ''
		self.bfactor = ''
		self.element = ''
		self.charge = ''
		self.backbone = ''
	def set_attributes(self,details):
		header, atomnum,atomname,altloc,resname,chain,resnum,icode,x,y,z,occupancy,bfactor,element,charge = details
		self.header = header
		self.atomnum = atomnum
		self.atomname = atomname
		self.altloc = altloc
		self.resname = resname
		self.chain = chain
		self.resnum = resnum
		self.icode = icode
		self.x = x
		self.y = y
		self.z = z
		self.occupancy = occupancy
		self.bfactor = bfactor
		self.element = element
		self.charge = charge
	#def get_attributes(self):
		#return ''.join([self.header,self.atomnum,self.atomname,self.altloc,self.resname,self.chain,self.resnum,self.icode,self.x,self.y,self.z,self.occupancy,self.bfactor,self.element,self.charge])
	def get_attributes(self):
		return [self.header,self.atomnum,self.atomname,self.altloc,self.resname,self.chain,self.resnum,self.icode,self.x,self.y,self.z,self.occupancy,self.bfactor,self.element,self.charge]

RegularResidues = ['ALA','ARG','ASN','ASP','CYS','CYX','GLN','GLU','GLY','HIS','HSD','HSE','HSP','ILE','LEU','LYS','MET','PHE','PRO','SER','THR','TRP','TYR','VAL']
# Note: MSE has been added as a regular residue, which is not necessarily a good thing. Reconsider later.

WarningMessage = 'WARNING!!!!\nAt this time, this function does not support non-standard amino acid residues\nor anything that is not an amino acid residue. Please check input.'

def one_letter_code(resname):
	if len(resname) != 3 or resname not in RegularResidues:
		print WarningMessage
	res_acronyms = {'ALA':'A','ARG':'R','ASN':'N','ASP':'D','CYS':'C','CYX':'C','GLN':'Q','GLU':'E','GLY':'G','HIS':'H','HSD':'H','HSE':'H','HSP':'H','ILE':'I','LEU':'L','LYS':'K','MET':'M','PHE':'F','PRO':'P','SER':'S','THR':'T','TRP':'W','TYR':'Y','VAL':'V'}
	# We are taking MSE to be simply MET here, which again may not be correct. Reconsider later.
	return res_acronyms[resname]

def three_letter_code(resname):
	if len(resname) != 3 or resname not in RegularResidues:
		print WarningMessage
	res_acronyms = {'ALA':'ALA','ARG':'ARG','ASN':'ASN','ASP':'ASP','CYS':'CYS','CYX':'CYX','GLN':'GLN','GLU':'GLU','GLY':'GLY','HIS':'HIS','HSD':'HSD','HSE':'HSE','HSP':'HSP','ILE':'ILE','LEU':'LEU','LYS':'LYS','MET':'MET','PHE':'PHE','PRO':'PRO','SER':'SER','THR':'THR','TRP':'TRP','TYR':'TYR','VAL':'VAL'}
	return res_acronyms[resname]

class Residue:
	def __init__(self):
		self.resnum = ''
		self.resname = ''
		self.atoms = []
		self.all_heavy_atoms_are_present = True
	def set_attributes(self,resnum,resname):
		self.resnum = resnum
		self.resname = resname
	def append_atom(self,atom):
		self.atoms.append(atom)
	def return_one_letter_code(self):
		return one_letter_code(self.resname)
	def return_three_letter_code(self):
		return three_letter_code(self.resname)
	def get_all_atomnames(self):
		atomList = []
		for atom in self.atoms:
			atomList.append(atom.atomname.strip())
		return atomList
	def mutate_to_ALA(self):
		self.determine_backbone_atoms()
		for atom in self.atoms:
			if not atom.backbone and atom.atomname.strip() == 'CB':
				self.atoms.pop(self.atoms.index(atom))
			else:
				atom.resname.replace(atom.atomname.strip(),'ALA')
		self.resname.replace(self.resname.strip(),'ALA')
		print 'mutated:',self.resname,self.resnum,'to ALA'
		print 'the new residue now has',len(self.atoms),'atoms:'
	def determine_backbone_atoms(self):
		for atom in self.atoms:
			if atom.atomname in ['N','CA','C','O']:
				atom.backbone = True
			else:
				atom.backbone = False

class ResidueHeavyAtoms:
	def __init__(self):
		self.HeavyAtomDictionary = {\
			'ALA':['N','CA','C','O','CB'],\
			'ARG':['N','CA','C','O','CB','CG','CD','NE','CZ','NH1','NH2'],\
			'ASP':['N','CA','C','O','CB','CG','OD1','OD2'],\
			'ASN':['N','CA','C','O','CB','CG','OD1','ND2'],\
			'CYS':['N','CA','C','O','CB','SG'],\
			'CYX':['N','CA','C','O','CB','SG'],\
			'GLU':['N','CA','C','O','CB','CG','CD','OE1','OE2'],\
			'GLN':['N','CA','C','O','CB','CG','CD','OE1','NE2'],\
			'GLY':['N','CA','C','O'],\
			'HIS':['N','CA','C','O','CB','CG','ND1','CD2','CE1','NE2'],\
			'HSP':['N','CA','C','O','CB','CG','ND1','CD2','CE1','NE2'],\
			'HSD':['N','CA','C','O','CB','CG','ND1','CD2','CE1','NE2'],\
			'HSE':['N','CA','C','O','CB','CG','ND1','CD2','CE1','NE2'],\
			'ILE':['N','CA','C','O','CB','CG1','CG2','CD1'],\
			'LEU':['N','CA','C','O','CB','CG','CD1','CD2'],\
			'LYS':['N','CA','C','O','CB','CG','CD','CE','NZ'],\
			'MET':['N','CA','C','O','CB','CG','SD','CE'],\
			'PHE':['N','CA','C','O','CB','CG','CD1','CD2','CE1','CE2','CZ'],\
			'PRO':['N','CA','C','O','CB','CG','CD'],\
			'SER':['N','CA','C','O','CB','OG'],\
			'THR':['N','CA','C','O','CB','CG2','OG1'],\
			'TRP':['N','CA','C','O','CB','CG','CD1','CD2','CE2','CE3','CZ2','CZ3','CH2','NE1'],\
			'TYR':['N','CA','C','O','CB','CG','CD1','CD2','CE1','CE2','CZ','OH'],\
			'VAL':['N','CA','C','O','CB','CG1','CG2'],\
			'MSE':['N','CA','C','O','CB','CG','SE','CE'],\
			}

def CheckIfRegularResidue( resname ):
	if resname not in RegularResidues:
		print 'Found non-standard residue:',resname
		return False
	else:
		return True

def EnsureAllHeavyAtomsArePresent(res):
	heavyAtomList = res.get_all_atomnames()
	HeavyAtomDictionary = ResidueHeavyAtoms().HeavyAtomDictionary
	for heavyAtom in HeavyAtomDictionary[ res.resname.strip() ]:
		#print heavyAtom, res.resname.strip(), HeavyAtomDictionary[ res.resname.strip() ], heavyAtom not in heavyAtomList
		if heavyAtom not in heavyAtomList:
			res.all_heavy_atoms_are_present = False
	return res

class Molecule:
	def __init__(self):
		self.atoms = ''
		self.sequence = ''
		self.residues = ''
	def write_pdb(self,ofs_name):
		ofs = open(ofs_name,'w')
		for atom in self.atoms:
			print atom.header+atom.atomnum+atom.atomname+atom.altloc+atom.resname+atom.chain+atom.resnum+atom.icode+atom.x+atom.y+atom.z+atom.occupancy+atom.bfactor+atom.element+atom.charge
			print atom.get_attributes()
			record = atom.get_attributes()
			ofs.write(record + '\n')
		ofs.close()
		print 'wrote pdb file:',ofs_name
	def SetAtoms(self,atoms):
		self.atoms = atoms
	def IdentifyResidues(self):
		allResidues = []
		allResidueNumbers = []
		for atom in self.atoms:
			#print [atom.header,atom.atomnum,atom.atomname,atom.altloc,atom.resname,atom.chain,atom.resnum,atom.icode,atom.x,atom.y,atom.z,atom.occupancy,atom.bfactor,atom.element,atom.charge]
			if atom.resnum not in allResidueNumbers:
				allResidueNumbers.append(atom.resnum)
				newResidue = Residue()
				newResidue.set_attributes(atom.resnum,atom.resname)
				newResidue.append_atom(atom)
				allResidues.append(newResidue)
			else:
				thisRes = ''
				for res in allResidues:
					if res.resnum == atom.resnum and res.resname == res.resname:
						thisRes = res
						break
				thisRes.append_atom(atom)
		self.residues = allResidues
		print 'total number of residues obtained is:',len(self.residues)
	def ExtractSequenceForMolecule(self):
		sequence = []
		for residue in self.residues:
			sequence.append(residue.return_one_letter_code())
		self.sequence = sequence
	def GetSequence(self):
		return self.sequence
	def IdentifyMissingAtomsInResidues(self):
		new_residues = []
		for res in self.residues:
			newres = EnsureAllHeavyAtomsArePresent(res)
			#print newres.all_heavy_atoms_are_present
			new_residues.append(newres)
		self.residues = new_residues
	def MutateNonStandardResiduesToALA(self):
		for residue in self.residues:
			if not CheckIfRegularResidue(residue.resname):
				residue.mutate_to_ALA()
